# Supplementary material for: Improved renal function in neurofibromatosis type 1 patients
Source: Skin Health Dis. 2022 May 2;2(2):e119. doi: 10.1002/ski2.119 (PMC9168021; doi:10.1002/ski2.119)
Supplement: Supplementary file 1 — Supporting Information S1 [file SKI2-2-e119-s001.xlsx]

## Sheet: m_allspss2
Supplementary Table 1a. Data of male patients
Disease	Age (years)	BMI	BUN (mg/dL)	Creatinine (mg/dL)	BUN/Cr	eGFR (mL/min/1.73 m2)	HbA1c (%)	Urine occult blood	Urine sugar	Urine protein	Scoliosis	Gadolinium-enhanced MRI	Pheochromocytoma and paraganglioma	History of hypertension	Renal artery stenosis
NF1	37.0849	24.2215	10	0.77	12.987	91.5422	5.3	-	-	+	+	-	-	-	-
NF1	37.1589	nd	10	0.65	15.3846	110.12	5.2	nd	nd	nd	-	-	-	-	-
NF1	37.3507	20.8865	16	0.81	19.7531	86.431	5.1	nd	nd	nd	-	-	-	-	-
NF1	37.4219	nd	15	0.8	18.75	87.5657	nd	-	-	-	-	-	-	-	-
NF1	37.4274	nd	13	0.75	17.3333	93.9678	5.2	-	-	+	-	-	-	-	-
NF1	37.8712	nd	9	0.83	10.8434	83.8215	nd	-	-	-	+	-	-	-	-
NF1	37.9205	24.6097	25	0.63	39.6825	113.289	5.5	-	-	+	-	-	-	-	-
NF1	37.9781	nd	18	0.78	23.0769	89.6446	5.3	-	-	+	-	-	-	-	-
NF1	40.3068	19.1512	17	0.73	23.2877	94.7508	5.1	-	-	-	-	-	-	-	-
NF1	40.4027	nd	19	0.65	29.2308	107.506	5	-	-	+	-	-	-	-	-
NF1	40.6384	nd	17	0.9	18.8889	75.1789	5.6	-	-	+	-	-	-	-	-
NF1	40.6575	nd	18	0.78	23.0769	87.9077	5.2	-	-	-	-	-	-	-	-
NF1	40.8795	nd	14	0.71	19.7183	97.2799	5	-	-	-	+	+	-	-	-
NF1	41.1836	nd	12	0.85	14.1176	79.7245	5.3	-	-	-	-	-	-	-	-
NF1	41.4384	nd	15	0.64	23.4375	108.554	5	-	-	-	-	-	-	-	-
NF1	41.4932	20.0796	12	0.8	15	85.0084	4.8	-	-	-	-	-	-	-	-
NF1	41.6027	nd	14	0.75	18.6667	91.1584	5.5	-	-	-	-	-	-	-	-
NF1	41.8	nd	14	0.79	17.7215	86.0043	5	-	-	-	-	-	-	-	-
NF1	42.126	nd	14	0.86	16.2791	78.2014	4.8	-	-	+	-	-	-	-	-
NF1	42.3671	nd	16	0.72	22.2222	94.825	nd	-	-	-	-	-	-	-	-
NF1	42.7397	nd	10	0.75	13.3333	90.4557	4.9	-	-	+	-	-	-	-	-
NF1	42.9808	nd	14	0.69	20.2899	98.9352	5.5	-	-	+	-	-	-	-	-
NF1	43.1397	22.9481	16	0.84	19.0476	79.6949	5.1	-	-	-	-	-	-	-	-
NF1	43.4986	nd	13	0.6	21.6667	114.885	5.5	-	-	-	-	-	-	-	-
NF1	43.7342	23.1677	18	0.89	20.2247	74.5166	5.3	-	-	-	-	-	-	-	-
NF1	45.4493	nd	12	0.82	14.6341	80.6082	5.6	-	-	-	-	-	-	-	-
NF1	45.6767	nd	18	0.66	27.2727	102.068	4.8	-	-	+	-	-	-	-	-
NF1	45.7178	nd	22	0.9	24.4444	72.6802	5.8	-	-	+	+	-	-	-	-
NF1	45.7616	nd	17	0.75	22.6667	88.6994	nd	-	-	+	-	-	-	-	-
NF1	45.7699	nd	15	0.81	18.5185	81.5329	5.8	-	-	+	-	-	-	-	-
NF1	46.2137	25.9095	15	0.8	18.75	82.4199	5.4	+	-	+	-	-	-	+	-
NF1	46.2274	nd	11	0.76	14.4737	87.1697	5.7	-	-	+	-	-	-	-	-
NF1	46.5562	nd	12	0.76	15.7895	86.9926	5.7	-	-	+	-	-	-	-	-
NF1	46.6055	nd	22	0.83	26.506	78.9749	5.2	-	-	-	-	-	-	-	-
NF1	46.726	nd	79	0.95	83.1579	68.0783	5.6	nd	nd	nd	-	-	-	-	-
NF1	46.8466	25.9095	16	0.86	18.6047	75.8535	5.4	-	-	+	-	-	-	+	-
NF1	47.0877	23.8327	15	0.87	17.2414	74.79	5.4	-	-	-	-	-	-	-	-
NF1	47.7041	nd	11	0.76	14.4737	86.3866	5.3	-	-	-	-	+	-	-	-
NF1	47.9014	nd	17	0.73	23.2877	90.171	5.4	-	-	-	-	-	-	+	-
NF1	48.6055	nd	15	0.71	21.1268	92.5649	5.2	-	-	-	-	+	-	-	-
NF1	49.7014	nd	15	0.65	23.0769	101.302	5	-	-	-	2	-	-	-	-
NF1	49.7589	nd	14	0.72	19.4444	90.5478	5.5	-	-	-	2	-	-	-	-
NF1	49.926	nd	11	0.69	15.942	94.7722	9	-	+	+	-	-	+	+	-
NF1	52.5014	24.3141	20	1.02	19.6078	60.9122	5.8	-	-	+	-	-	-	+	-
NF1	53.3616	nd	21	0.83	25.3012	75.9653	5.9	-	-	+	-	-	-	-	-
NF1	53.7041	24.3141	17	0.9	18.8889	69.3982	5.7	-	-	+	-	-	-	+	-
NF1	54.1973	25.1486	14	1.06	13.2075	57.8716	5.2	-	-	-	-	-	-	-	-
NF1	55.4712	nd	16	0.79	20.2532	79.2958	5.4	nd	nd	nd	-	-	-	-	-
NF1	55.8767	18.7783	9	0.6	15	106.918	4.8	-	-	-	-	-	-	-	-
NF1	56.2411	18.9909	11	0.66	16.6667	96.1513	4.7	+	-	-	-	-	-	-	-
NF1	56.4822	25.4915	15	0.69	21.7391	91.475	5.4	-	-	+	-	-	-	-	-
NF1	56.7589	18.81	15	0.7	21.4286	89.9201	nd	+	-	+	-	-	-	-	-
NF1	56.9671	nd	10	0.59	16.9492	108.299	5.6	-	-	-	-	+	-	-	-
NF1	57.7863	nd	12	0.64	18.75	98.6727	5.5	-	-	-	-	+	-	-	-
NF1	57.926	nd	17	0.83	20.4819	74.1969	6.7	-	-	-	-	-	-	+	-
NF1	58.1753	nd	15	0.94	15.9574	64.6725	6.5	-	-	-	-	-	-	+	-
NF1	58.3863	27.968	13	0.79	16.4557	78.1387	6.3	-	-	-	-	-	-	+	-
NF1	58.9041	20.1872	12	0.87	13.7931	70.1352	6.5	-	-	-	-	-	-	+	-
NF1	59.1342	nd	13	1.12	11.6071	53.1422	5.8	-	-	-	-	-	-	+	-
NF1	60.4849	nd	13	0.89	14.6067	67.8948	5.3	-	-	+	-	-	-	-	-
NF1	60.7918	21.9527	15	1.03	14.5631	57.7822	5.2	-	-	-	-	-	-	-	-
NF1	60.9836	23.7332	20	1.07	18.6916	55.3732	5.7	-	-	+	-	-	-	-	-
NF1	60.989	nd	12	0.9	13.3333	66.9103	5.5	+	+	+	-	-	-	-	-
NF1	63.2712	21.3802	16	0.57	28.0702	109.126	5.2	-	-	-	-	-	-	-	-
NF1	63.6658	nd	8	0.7	11.4286	87.0049	5.5	-	-	-	-	-	-	-	-
NF1	63.8384	22.913	19	0.86	22.093	69.4068	5.1	+	-	-	-	-	-	-	-
NF1	64.0548	26.6728	9	0.59	15.2542	104.715	5.6	-	-	-	-	-	-	-	-
NF1	64.3562	2.3939	25	0.9	27.7778	65.8863	4.8	+	-	+	-	-	-	-	-
NF1	64.4521	nd	9	0.55	16.3636	112.874	5.8	-	-	-	-	-	-	-	-
NF1	67.0274	27.0169	14	0.82	17.0732	72.1033	5.3	+	-	-	-	-	-	+	-
NF1	68.5178	nd	18	0.62	29.0323	97.2858	5.6	-	-	-	-	-	-	-	-
NF1	69.0356	20.1092	16	0.72	22.2222	82.4263	5.6	+	-	-	-	-	-	-	-
NF1	69.5041	19.5237	20	0.64	31.25	93.5802	5.7	-	+	-	-	+	-	-	-
NF1	74.1534	nd	20	0.76	26.3158	76.1139	7.3	-	-	-	-	-	-	-	-
NF1	74.4027	23.2335	21	0.87	24.1379	65.5876	5.8	-	-	-	-	+	-	+	-
NF1	75.2849	nd	18	0.85	21.1765	67.0505	5.8	-	-	-	-	+	-	+	-
NF1	81.8603	19.647	25	1.1	22.7273	49.3703	5.6	-	-	+	-	-	-	+	+
Lipoma	25.6548	nd	12	1.02	11.7647	74.8104	5.3	-	-	+	-	-	-	-	-
Lipoma	31.9452	nd	15	0.9	16.6667	80.5556	4.9	-	-	+	+	-	-	-	-
Lipoma	40.5288	18.7783	13	0.83	15.6627	82.2058	5.5	-	-	+	-	-	-	-	-
Lipoma	40.8164	nd	13	0.74	17.5676	93.0149	5.4	nd	nd	nd	-	-	-	-	-
Lipoma	41.5836	28.7268	9	0.73	12.3288	93.9066	5.5	-	-	+	-	-	-	-	-
Lipoma	41.6575	nd	13	0.88	14.7727	76.5043	5.5	-	-	-	-	-	-	-	-
Lipoma	43.2329	nd	13	0.92	14.1304	72.1007	5.5	-	-	-	-	-	-	-	-
Lipoma	44.663	nd	18	0.97	18.5567	67.4122	nd	nd	nd	nd	-	-	-	-	-
Lipoma	47.4247	nd	17	1.15	14.7826	55.0028	5.6	-	-	-	-	-	-	-	-
Lipoma	48.1205	nd	15	1.08	13.8889	58.6688	5.3	+	-	+	-	-	-	-	-
Lipoma	48.1945	nd	14	0.87	16.092	74.2929	5.4	-	-	+	-	-	-	-	-
Lipoma	48.4082	nd	20	1.05	19.0476	60.4017	5.5	+	-	-	-	-	-	-	-
Lipoma	48.7205	nd	17	1.06	16.0377	59.6683	5.4	-p	nd	nd	-	-	-	-	-
Lipoma	49.3562	nd	14	0.67	20.8955	98.1944	5.7	-	-	+	-	-	-	-	-
Lipoma	49.9726	nd	16	0.84	19.0476	76.4019	5.4	-	-	-	-	-	-	+	-
Lipoma	50.9863	nd	10	0.92	10.8696	68.7668	5.7	-	-	+	-	-	-	-	-
Lipoma	51.2822	30.1162	15	0.72	20.8333	89.7676	6.3	+	-	-	-	-	-	+	-
Lipoma	54.9233	25.4641	13	0.6	21.6667	107.447	6.1	-	nd	nd	-	-	-	-	-
Lipoma	57.6658	nd	19	0.98	19.3878	61.9465	5.6	-	-	-	-	-	-	-	-
Lipoma	58.6603	nd	17	0.94	18.0851	64.5186	6.4	-	-	-	-	-	-	+	-
Lipoma	59.1041	nd	21	1.12	18.75	53.15	8.1	-	-	-	-	-	-	+	-
Lipoma	61.7425	nd	16	0.87	18.3908	69.1943	6.1	-	-	-	-	-	-	-	-
Lipoma	63.6082	nd	13	0.99	13.1313	59.5619	6.3	-	-	-	-	-	-	-	-
Lipoma	63.6849	nd	16	1.04	15.3846	56.4168	5.7	-	-	-	-	-	-	-	-
Lipoma	63.989	nd	24	0.98	24.4898	60.124	5.5	-	-	+	-	-	-	+	-
Lipoma	64.3342	nd	13	0.92	14.1304	64.3272	4.8	-	-	-	-	-	-	+	-
Lipoma	64.8849	nd	13	0.86	15.1163	69.0836	5.8	-	-	-	-	-	-	+	-
Lipoma	65.9534	nd	24	1.09	22.0183	53.0562	6.2	-	-	+	-	-	-	-	-
Lipoma	66.274	nd	17	1.01	16.8317	57.5902	6	+	-	-	-	-	-	+	-
Lipoma	70.189	nd	13	0.82	15.8537	71.1558	nd	nd	nd	nd	-	-	-	+	-
Lipoma	72.5397	nd	15	0.77	19.4805	75.5085	6.7	-	-	-	-	-	-	-	-
Atheroma	61.9918	28.6689	14	0.86	16.2791	69.994	nd	-	-	-	-	-	-	-	-
Atheroma	48.9151	23.3887	9	0.71	12.6761	92.3964	nd	-	-	-	-	-	-	-	-
Atheroma	66.2274	23.2678	18	0.65	27.6923	93.2903	6.1	-	+	-	-	-	-	-	-
Atheroma	58.0904	nd	12	0.61	19.6721	103.837	5.5	+	-	-	-	-	-	-	-
Atheroma	57.4658	21.4881	13	0.83	15.6627	74.3669	nd	nd	nd	nd	-	-	-	-	-
Atheroma	64.5781	nd	16	0.8	20	74.8733	5.7	-	-	-	-	-	-	-	-
Atheroma	70.2521	21.1389	16	1.03	15.534	55.4328	nd	-	-	+	-	-	-	+	-
Atheroma	32.1178	nd	16	0.81	19.7531	90.2574	5.2	-	-	-	-	-	-	-	-
Atheroma	66.0082	25.5844	20	0.99	20.202	58.9321	6.1	-	-	-	-	-	-	+	-
Atheroma	66.2055	nd	12	0.71	16.9014	84.7088	6.3	-	-	-	-	-	-	+	-
Atheroma	71.2932	25.2163	11	0.84	13.0952	68.9947	6.1	-	-	-	-	-	-	+	-
Atheroma	62.8329	15.2439	14	0.6	23.3333	103.377	5.3	+	-	-	-	-	-	-	-
Atheroma	53.6247	nd	12	0.75	16	84.7534	5.6	-	-	+	-	-	-	-	-
Atheroma	73.7863	nd	25	0.68	36.7647	86.0851	6.2	+	-	+	-	-	-	-	-
Atheroma	56.7726	28.089	19	0.82	23.1707	75.6226	5.6	+	-	-	-	-	-	-	-
Atheroma	67.5014	nd	23	0.76	30.2632	78.195	6.2	-	-	-	-	-	-	-	-
Atheroma	36.4274	30.5241	11	1	11	69.1308	5.5	-	-	-	-	-	-	-	-
Atheroma	68.5342	26.1302	26	1.23	21.1382	45.9769	5.8	-	-	+	-	-	-	+	-
Atheroma	67.9671	26.5432	15	0.99	15.1515	58.4396	7.7	+	+	+	-	-	-	-	-
Atheroma	66.8658	nd	12	0.74	16.2162	80.7288	6	-	-	-	-	-	-	-	-
Atheroma	67.8384	nd	9	0.64	14.0625	94.234	5.8	-	-	-	-	-	-	+	-
Atheroma	69.7945	27.7253	14	0.91	15.3846	63.5966	6.9	-	-	+	-	-	-	+	-
Atheroma	66.8767	nd	20	0.93	21.5054	62.8677	5.7	-	-	+	-	-	-	-	-
Atheroma	63.3616	25.9516	24	0.92	26.087	64.6091	5.2	+	-	+	-	-	-	-	-
Atheroma	71.0658	nd	23	1.45	15.8621	38.0048	5.9	-	-	+	-	-	-	+	-
Atheroma	61.2356	18.5667	20	5.44	3.67647	9.33655	5.7	+	-	+	-	-	-	+	-
Atheroma	70.0575	28.0102	15	0.81	18.5185	72.1562	5.4	-	-	+	-	-	-	+	-
Atheroma	70.6055	23.6253	19	1.08	17.5926	52.5557	5.6	-	-	-	-	-	-	+	-
Atheroma	68.9233	29.3524	12	0.72	16.6667	82.4649	nd	-	-	-	-	-	-	+	-
Atheroma	34.2082	nd	10	0.99	10.101	71.1674	nd	-	-	+	-	-	-	-	-
Atheroma	29.0959	20.1092	13	0.77	16.8831	98.1434	5.3	+	-	-	-	-	-	-	-
Atheroma	38.5096	nd	14	0.85	16.4706	81.2754	5.5	-	-	-	-	-	-	-	-
Atheroma	57.4329	24.1588	13	0.94	13.8298	64.9114	12.3	-	+	+	-	-	-	+	-
Atheroma	48.0795	nd	11	0.71	15.493	92.8544	5	-	-	-	-	-	-	-	-
Atheroma	32.6027	nd	13	0.69	18.8406	107.102	5.4	-	-	-	-	-	-	-	-
Atheroma	56.6932	nd	12	0.89	13.4831	69.1681	5.7	-	-	+	-	-	-	-	-
Atheroma	41.2932	22.9533	11	0.69	15.942	100.079	5.5	-	-	+	-	-	-	-	-
Atheroma	58.5644	nd	13	0.94	13.8298	64.5489	6.2	-	-	+	-	-	-	+	-
Atheroma	65.0247	26.8136	19	1.33	14.2857	42.8504	7.3	-	+	+	-	-	-	+	-
Atheroma	30.6685	20.061	14	0.8	17.5	92.713	5.1	-	-	+	-	-	-	-	-
Atheroma	65.6027	20.9572	18	0.86	20.9302	68.8658	8.1	+	+	+	-	-	-	+	-
Atheroma	57.5452	nd	12	0.89	13.4831	68.8726	5.3	-	-	-	-	-	-	-	-
Atheroma	61.3616	19.3213	13	0.83	15.6627	72.98	5.6	+	-	-	-	-	-	+	-
Atheroma	73.5479	nd	14	0.93	15.0538	61.1752	6.3	+	-	+	-	-	-	+	-
Atheroma	29.7726	nd	13	0.76	17.1053	98.9023	4.9	-	-	-	-	-	-	-	-
Atheroma	46.3288	23.7011	11	0.73	15.0685	91.039	nd	nd	nd	nd	-	-	-	-	-
Atheroma	48.0932	nd	10	0.89	11.236	72.5122	5.5	-	-	-	-	-	-	-	-
Atheroma	70.6384	nd	18	0.99	18.1818	57.7966	6.8	+	-	+	-	-	-	+	-
Atheroma	51.8192	29.8652	14	0.83	16.8675	76.6075	5.2	-	-	-	-	-	-	+	-
Atheroma	69.9781	nd	16	0.89	17.9775	65.1126	5.5	-	-	+	-	-	-	-	-
Atheroma	78.7589	19.8413	26	0.94	27.6596	59.2873	6.9	-	-	-	-	-	-	+	-
Atheroma	56.9589	nd	19	0.94	20.2128	65.0659	6.2	-	-	-	-	-	-	-	-
Atheroma	68.2466	19.735	23	1.1	20.9091	52.016	nd	-	-	-	-	-	-	-	-
Atheroma	59.6493	24.5675	15	0.97	15.4639	62.0404	6.1	-	-	-	-	-	-	-	-
Atheroma	70.7863	nd	7	0.94	7.44681	61.1314	5.7	-	-	-	-	-	-	+	-
Atheroma	25.2548	nd	18	0.97	18.5567	79.3964	5.2	-	-	-	-	-	-	-	-
Atheroma	45.6795	nd	18	0.97	18.5567	66.9782	5.5	-	-	+	-	-	-	-	-
Atheroma	64.6548	24.0238	16	0.95	16.8421	62.0197	5.7	-	-	-	-	-	-	-	-
Atheroma	34.7945	nd	12	0.78	15.3846	91.9256	4.6	-	-	-	-	-	-	-	-
Melanocytic nevus	9.78904	17.8213	17	0.51	33.3333	210.561	nd	nd	nd	nd	-	-	-	-	-
Melanocytic nevus	13.0356	nd	15	0.56	26.7857	175.082	5.3	-	-	+	-	-	-	-	-
Melanocytic nevus	19.0959	nd	13	0.88	14.7727	95.6991	5.5	-	-	+	-	-	-	-	-
Melanocytic nevus	57.5781	24.6094	24	1.25	19.2	47.4885	5.7	-	-	+	-	-	-	+	-
Melanocytic nevus	28.1699	19.5918	9	0.89	10.1124	84.5436	5.2	-	-	+	-	-	-	-	-
Melanocytic nevus	35.2	23.1481	11	0.82	13.4146	86.7424	5.3	-	-	-	-	-	-	-	-
Melanocytic nevus	8.89863	nd	13	0.4	32.5	282.288	nd	-	-	+	-	-	-	-	-
Melanocytic nevus	53.8329	nd	12	0.87	13.7931	71.9709	5.8	-	-	-	-	-	-	-	-
Melanocytic nevus	38.3973	nd	9	0.82	10.9756	84.6048	5.1	-	-	-	-	-	-	-	-
Melanocytic nevus	53.2685	nd	16	1.01	15.8416	61.3165	5.8	-	-	-	-	-	-	-	-
Melanocytic nevus	14.3397	nd	13	0.79	16.4557	116.915	5.3	-	-	-	-	-	-	-	-
Melanocytic nevus	23.5479	nd	13	1.05	12.381	74.2797	6.1	-	-	+	-	-	-	-	-
+, positive result; -, negative result; nd, no data.
