# Supplementary material for: Improved renal function in neurofibromatosis type 1 patients
Source: Skin Health Dis. 2022 May 2;2(2):e119. doi: 10.1002/ski2.119 (PMC9168021; doi:10.1002/ski2.119)
Supplement: Supplementary file 2 — Supporting Information S2 [file SKI2-2-e119-s003.xlsx]

## Sheet: f_allspss2
Supplementary Table 1b. Data of female patients
Disease	Age (years)	BMI	BUN (mg/dL)	Creatinine (mg/dL)	BUN/Cr	eGFR (mL/min/1.73 m2)	HbA1c (%)	Urine occult blood	Urine sugar	Urine protein	Scoliosis	Gadolinium-enhanced MRI	Pheochromocytoma and paraganglioma	History of hypertension	Renal artery stenosis
NF1	36.1452	nd	10	0.56	17.8571	96.5535	5.1	-	-	-	nd	nd	nd	nd	nd
NF1	36.411	21.2279	10	0.56	17.8571	96.3507	5.3	-	-	+	-	-	-	-	-
NF1	37.0137	nd	12	0.44	27.2727	124.85	5	nd	nd	nd	-	-	-	-	-
NF1	37.2356	nd	14	0.7	20	74.997	nd	+	-	+	-	-	-	-	-
NF1	37.6137	20.9572	8	0.59	13.5593	90.1591	5.2	+	-	-	-	-	-	-	-
NF1	37.6712	nd	11	0.71	15.493	73.5961	5.1	-	-	+	-	-	-	-	-
NF1	39.0603	21.7784	7	0.55	12.7273	96.3078	5	-	-	-	-	+	-	-	-
NF1	39.7096	nd	18	0.6	30	87.1497	5.6	-	-	-	-	-	-	-	-
NF1	40.8411	nd	12	0.64	18.75	80.5565	5.6	-	-	-	-	-	-	-	-
NF1	40.8904	nd	10	0.56	17.8571	93.1951	5.3	-	-	-	-	-	-	-	-
NF1	40.9671	nd	12	0.56	21.4286	93.145	5.5	-	-	+	-	-	-	-	-
NF1	41.0384	23.8853	15	0.71	21.1268	71.8098	4.5	+	-	+	-	-	-	-	-
NF1	42.5699	nd	9	0.58	15.5172	88.6551	5	-	-	-	+	-	-	-	-
NF1	43.0301	nd	9	0.58	15.5172	88.3819	5	-	-	-	+	-	-	-	-
NF1	43.0877	nd	9	0.58	15.5172	88.348	5	-	-	-	+	-	-	-	-
NF1	43.8192	29.8439	14	0.62	22.5806	81.7357	5.2	-	-	+	-	-	-	-	-
NF1	44.2274	29.8439	12	0.74	16.2162	67.1728	5.4	-	-	+	-	-	-	-	-
NF1	44.5151	nd	13	0.64	20.3125	78.5894	5.1	-	-	-	-	-	-	-	-
NF1	44.5973	nd	14	0.61	22.9508	82.7835	5.1	-	-	-	-	-	-	-	-
NF1	44.8192	nd	10	0.58	17.2414	87.3546	nd	-	-	-	-	-	-	-	-
NF1	45.1425	nd	11	0.88	12.5	55.2479	5.9	-	-	+	+	-	-	-	-
NF1	45.1425	nd	9	0.68	13.2353	73.2513	5.1	-	-	-	-	-	-	-	-
NF1	45.7178	nd	12	0.58	20.6897	86.8583	5	-	-	-	3	-	-	-	-
NF1	45.9616	17.4044	14	0.47	29.7872	109.16	5.5	-	-	+	-	-	-	-	-
NF1	45.9644	nd	9	0.5	18	102.014	5.4	-	-	-	-	-	-	-	-
NF1	45.9753	nd	13	0.66	19.697	75.2871	nd	+	-	+	-	+	-	+	-
NF1	46.0219	nd	23	0.56	41.0714	90.0861	5.2	-	-	-	-	-	-	+	-
NF1	46.1342	nd	12	0.53	22.6415	95.6123	5	-	-	-	3	-	-	-	-
NF1	46.6712	nd	11	0.43	25.5814	119.788	5.2	-	-	-	3	-	-	-	-
NF1	46.8767	nd	17	0.72	23.6111	68.0706	5.4	+	-	-	-	+	-	+	-
NF1	46.8932	nd	11	0.6	18.3333	83.0884	5.5	-	-	-	-	-	-	-	-
NF1	47.2685	nd	18	0.65	27.6923	75.9481	5.5	-	-	+	-	-	-	-	-
NF1	47.2712	nd	18	0.43	41.8605	119.35	5.2	-	-	-	-	-	-	+	-
NF1	47.8603	nd	12	0.43	27.907	118.927	5.5	-	-	-	3	-	-	-	-
NF1	47.8986	nd	13	0.45	28.8889	113.13	5.2	-	-	-	-	-	-	+	-
NF1	49.0247	19.5312	17	0.58	29.3103	85.1348	5.1	-	-	-	-	-	-	-	-
NF1	49.6384	19.5312	13	0.55	23.6364	89.9062	5.2	-	-	-	-	-	-	-	-
NF1	49.8932	21.8399	16	0.73	21.9178	65.8617	5.3	-	-	-	2	-	-	-	-
NF1	50.1945	19.5312	14	0.59	23.7288	82.9938	5.1	+	-	-	-	-	-	-	-
NF1	50.6027	21.8399	17	0.8	21.25	59.3428	5	+	-	-	2	-	-	-	-
NF1	50.8164	nd	16	0.99	16.1616	46.9459	5.7	-	+	-	-	-	-	-	-
NF1	51.0055	21.5668	11	0.67	16.4179	71.8843	5.3	-	-	-	2	-	-	-	-
NF1	51.4849	21.5668	10	0.72	13.8889	66.2632	5.3	-	-	+	2	-	-	-	-
NF1	51.9397	nd	13	0.58	22.4138	83.7351	5.5	+	-	-	+	-	-	-	-
NF1	52.2055	nd	17	0.66	25.7576	72.5906	5.3	-	-	+	-	-	-	-	-
NF1	53.2466	16.8919	20	0.83	24.0964	56.1732	5.1	-	-	+	2	+	-	-	-
NF1	53.6493	16.8919	20	0.83	24.0964	56.0518	5.1	-	-	+	2	-	-	-	-
NF1	54.2493	23.4045	16	0.81	19.7531	57.3842	4.8	-	-	-	2	-	-	-	-
NF1	54.7753	23.2834	9	0.41	21.9512	120.528	5.5	+	-	-	-	-	-	-	-
NF1	55.3699	21.0509	14	0.46	30.4348	105.942	5.8	-	-	-	+	+	-	+	-
NF1	55.789	nd	13	0.55	23.6364	86.942	5.7	-	-	-	-	-	-	-	-
NF1	56.1534	nd	10	0.55	18.1818	86.7798	5.6	-	-	+	-	-	-	-	-
NF1	56.9178	nd	12	0.51	23.5294	93.8876	5.7	-	-	-	-	-	-	-	-
NF1	57.1808	nd	12	0.52	23.0769	91.7926	5.8	-	-	-	-	-	-	-	-
NF1	57.2959	18.81	11	0.57	19.2982	82.9732	4.8	+	-	-	-	-	-	-	-
NF1	59.2384	nd	16	0.73	21.9178	62.6951	6	+	-	+	-	-	-	-	-
NF1	59.6137	nd	9	0.55	16.3636	85.3031	nd	nd	nd	nd	-	-	-	-	-
NF1	60.3534	nd	15	0.46	32.6087	103.354	5.4	+	-	+	3	-	-	-	-
NF1	60.6164	22.8108	8	0.47	17.0213	100.825	nd	+	-	+	-	-	-	-	-
NF1	60.8603	nd	8	0.44	18.1818	108.244	5.4	+	-	-	-	-	-	-	-
NF1	61.6137	nd	18	0.67	26.8657	68.0899	6	+	-	-	-	-	-	-	-
NF1	63.4986	nd	13	0.79	16.4557	56.3701	5.8	-	-	+	-	-	-	-	-
NF1	64.2082	19.5609	13	0.64	20.3125	70.7468	5.7	-	-	-	2	-	-	-	-
NF1	67.0877	nd	18	0.58	31.0345	77.8054	5.3	+	-	-	-	-	-	-	-
NF1	68.3205	nd	17	0.6	28.3333	74.5817	5.6	+	-	-	-	-	-	-	-
NF1	68.7534	21.6368	22	0.34	64.7059	138.581	5.7	-	-	+	-	-	-	-	-
NF1	68.8384	nd	16	0.62	25.8065	71.798	5.5	+	-	-	-	-	-	-	-
NF1	70.8986	nd	17	0.59	28.8136	75.1625	5.7	-	-	-	-	-	-	-	-
NF1	71.7123	nd	12	0.63	19.0476	69.7288	5.4	+	-	-	-	-	-	-	-
NF1	72.0438	nd	19	0.47	40.4255	95.9491	5.3	-	-	-	+	-	-	+	-
NF1	72.3644	nd	15	0.46	32.6087	98.1082	5.4	-	-	-	+	-	-	+	-
NF1	75.8767	nd	10	0.65	15.3846	66.3022	6.4	-	-	-	-	-	-	+	-
Lipoma	30.0658	nd	12	0.58	20.6897	97.9601	5.1	-	-	-	-	-	-	-	-
Lipoma	32.8192	nd	9	0.62	14.5161	88.8057	5.5	-	-	-	-	-	-	-	-
Lipoma	41.526	nd	8	0.62	12.9032	83.0064	5.4	+	-	-	-	-	-	-	-
Lipoma	42.0959	24.3824	13	0.63	20.6349	81.2477	5.2	nd	nd	nd	-	-	-	-	-
Lipoma	42.9178	nd	12	0.61	19.6721	83.7006	4.9	+	-	+	-	-	-	-	-
Lipoma	43.3836	nd	12	0.77	15.5844	64.6715	5.3	nd	nd	nd	-	-	-	-	-
Lipoma	43.4493	nd	12	0.76	15.7895	65.5745	5.6	+	-	-	-	-	-	-	-
Lipoma	45.1452	nd	12	0.59	20.339	85.558	5.3	+	-	+	-	-	-	-	-
Lipoma	50.1151	26.8977	21	0.78	26.9231	61.1792	5.7	nd	nd	nd	-	-	-	+	-
Lipoma	52.4301	17.301	14	0.67	20.8955	71.3182	5.3	-	-	-	-	-	-	-	-
Lipoma	54.7397	15.8079	17	0.73	23.2877	64.1325	5.2	+	-	-	-	-	-	-	-
Lipoma	57.474	nd	12	0.66	18.1818	70.615	5.8	-	-	+	-	-	-	-	-
Lipoma	57.8493	nd	13	0.71	18.3099	65.0714	nd	nd	nd	nd	-	-	-	-	-
Lipoma	59.5589	19.992	15	0.78	19.2308	58.2217	6	-	-	-	-	-	-	-	-
Lipoma	61.6712	22.8624	13	0.68	19.1176	66.9773	6.1	+	nd	nd	-	-	-	-	-
Lipoma	62.9233	nd	27	0.61	44.2623	74.9957	5.1	-	-	-	-	-	-	-	-
Lipoma	64.5562	20.7031	17	0.69	24.6377	65.0569	5.9	-	-	-	-	-	-	-	-
Lipoma	70.9973	24.2969	16	0.53	30.1887	84.4855	5.9	-	-	-	-	-	-	-	-
Lipoma	73.0658	nd	14	0.58	24.1379	75.9224	nd	nd	nd	nd	-	-	-	-	-
Lipoma	73.2192	nd	18	0.58	31.0345	75.8767	6	nd	nd	nd	-	-	-	-	-
Atheroma	71.926	31.3912	12	0.68	17.6471	64.0848	6.2	nd	nd	nd	-	-	-	+	-
Atheroma	58.3945	nd	16	0.75	21.3333	61.1196	5.6	-	-	-	-	-	-	-	-
Atheroma	45.9616	nd	15	0.63	23.8095	79.2246	4.8	+	-	+	-	-	-	-	-
Atheroma	58.2685	nd	15	0.69	21.7391	66.9986	7.9	-	-	+	-	-	-	-	-
Atheroma	77.0027	25.8761	14	0.66	21.2121	64.9289	nd	-	-	-	-	-	-	+	-
Atheroma	70.2466	nd	28	0.74	37.8378	58.82	6.4	+	-	+	-	-	-	-	-
Atheroma	52.6329	23.346	10	0.69	14.4928	68.9834	5.3	+	-	-	-	-	-	-	-
Atheroma	53.9288	nd	11	0.63	17.4603	75.672	nd	+	-	-	-	-	-	-	-
Atheroma	66.7233	nd	17	0.85	20	51.2973	5.8	+	-	-	-	-	-	-	-
Atheroma	59.4767	20.4832	1.56	0.49	3.18367	96.8577	5.5	+	-	-	-	-	-	-	-
Atheroma	9.53973	nd	15	0.33	45.4545	252.386	5.2	-	-	-	-	-	-	-	-
Atheroma	26.526	19.5312	8	0.53	15.0943	112.071	5.1	+	-	+	-	-	-	-	-
Atheroma	68.4548	21.3333	10	0.56	17.8571	80.3836	5.7	-	-	-	-	-	-	-	-
Atheroma	59.3479	20.9644	11	0.71	15.493	64.5955	5.6	-	-	-	-	-	-	-	-
Atheroma	55.6301	25.2216	15	0.71	21.1268	65.806	nd	-	-	-	-	-	-	-	-
Atheroma	49.9973	19.1406	11	0.65	16.9231	74.7345	nd	-	-	-	-	-	-	-	-
Atheroma	58.9397	22.4323	11	0.64	17.1875	72.5067	6	+	-	-	-	-	-	+	-
Atheroma	44.0904	20.8209	11	0.67	16.4179	74.9538	5.1	-	-	-	-	-	-	-	-
Atheroma	40.189	32.6765	16	0.85	18.8235	59.3312	5.5	-	-	-	-	-	-	-	-
Atheroma	47.2712	nd	10	0.65	15.3846	75.9468	5.7	+	-	-	-	-	-	-	-
Atheroma	35.3479	nd	8	0.57	14.0351	95.31	6.1	-	-	-	-	-	-	-	-
Atheroma	45.3479	nd	13	0.69	18.8406	71.9968	5.5	-	-	-	-	-	-	-	-
Atheroma	34.7589	nd	16	0.72	22.2222	74.1717	nd	-	-	-	-	-	-	-	-
Atheroma	78.2877	nd	18	0.97	18.5567	42.4061	5.9	-	-	-	-	-	-	+	-
Melanocytic nevus	28.1014	nd	16	0.6	26.6667	96.2418	5.4	-	-	-	-	-	-	-	-
Melanocytic nevus	33.9616	nd	10	0.73	13.6986	73.5491	nd	-	-	-	-	-	-	-	-
Melanocytic nevus	83.1781	19.563	13	0.9	14.4444	45.2337	5.7	-	-	-	-	-	-	+	-
Melanocytic nevus	32.937	nd	9	0.45	20	125.967	5.2	-	-	+	-	-	-	-	-
Melanocytic nevus	43.137	17.6309	6	0.66	9.09091	76.6767	5.4	-	-	+	-	-	-	-	-
Melanocytic nevus	16.0466	20.5688	14	0.45	31.1111	154.841	4.1	-	-	+	-	-	-	-	-
Melanocytic nevus	64.9479	20.8117	13	0.69	18.8406	64.944	5.9	+	-	-	-	-	-	-	-
Melanocytic nevus	40.7123	20.7031	8	0.51	15.6863	103.365	nd	-	-	-	-	-	-	-	-
Melanocytic nevus	38.3863	nd	12	0.66	18.1818	79.2878	4.5	-	-	-	-	-	-	-	-
Melanocytic nevus	28.0959	nd	12	0.65	18.4615	88.1776	5.1	nd	nd	nd	-	-	-	-	-
Melanocytic nevus	41.1452	20.0063	8	0.62	12.9032	83.2262	5.2	+	-	+	-	-	-	-	-
Melanocytic nevus	43.3644	nd	16	0.7	22.8571	71.788	5.6	-	-	+	-	-	-	-	-
Melanocytic nevus	42.0384	nd	18	0.75	24	67.165	5.2	+	-	+	-	-	-	-	-
+, positive result; -, negative result; nd, no data.
